# Supplementary material for: Synthesis of 5-(Aryl)amino-1,2,3-triazole-containing 2,1,3-Benzothiadiazoles via Azide–Nitrile Cycloaddition Followed by Buchwald–Hartwig Reaction
Source: Molecules. 2024 May 6;29(9):2151. doi: 10.3390/molecules29092151 (PMC11085325; doi:10.3390/molecules29092151)
Supplement: Supplementary file 1 [file molecules-29-02151-s001.zip]

Archive with 1 entries (1 files):
- molecules-2975255-supplementary.pdf
